# Supplementary material for: Balance of Na+, K+, and Cl– Unidirectional Fluxes in Normal and Apoptotic U937 Cells Computed With All Main Types of Cotransporters
Source: Front Cell Dev Biol. 2020 Nov 6;8:591872. doi: 10.3389/fcell.2020.591872 (PMC7677585; doi:10.3389/fcell.2020.591872)
Supplement: Supplementary file 1 [file Data_Sheet_1.ZIP]

Archive with 5 entries (5 files):
- BEZ01BM.txt
- DATAB control.TXT
- DATAB.txt
- How to use the executable file to programme BEZ01BM.docx
- RESB control.TXT
